# Supplementary material for: Interpopulation Plasticity in a Darkling Beetle Life-History along a Whole Oceanic Island Altitudinal Gradient
Source: Insects. 2021 Dec 19;12(12):1137. doi: 10.3390/insects12121137 (PMC8707004; doi:10.3390/insects12121137)
Supplement: Supplementary file 1 [file insects-12-01137-s001.zip]

Archive with 1 entries (1 files):
- insects-1497096-supplementary.pdf
